# Supplementary material for: Glucagon-like peptide-1 receptor agonists as add-on therapy to insulin for type 1 diabetes mellitus
Source: Front Pharmacol. 2023 Mar 16;14:975880. doi: 10.3389/fphar.2023.975880 (PMC10797415; doi:10.3389/fphar.2023.975880)
Supplement: Supplementary file 1 [file DataSheet1.zip]

Archive with 6 entries (6 files):
- Appendix 2. Protocal GLP-1 prospero.pdf
- Appendix 3. GLP-1 T1DM Search Strategy.docx
- Appendix 4. Definitions of hypoglycemia and severe hypoglycemia.docx
- Appendix 5. PRISMA flow diagram-1.docx
- Appendix 6. Risk of bias.docx
- Appendix 1. Comparator table of all agents.docx
